# Supplementary material for: Genetic characterization of canine astrovirus in non-diarrhea dogs and diarrhea dogs in Vietnam and Thailand reveals the presence of a unique lineage
Source: Front Vet Sci. 2023 Sep 25;10:1278417. doi: 10.3389/fvets.2023.1278417 (PMC10561284; doi:10.3389/fvets.2023.1278417)
Supplement: Supplementary file 2 [file Table_2.XLSX]

## Sheet: CDS nt
Sequence Identity Matrix
Seq->	KX599349.1 HUN/2012/2	KP404150.1 Lincoln/2012/UK	KP404149.1 Gillingham/2012/UK	OR220025_V138/Vietnam/2022	OR220022_V91/Vietnam/2022	OR220026_V98/Vietnam/2022	OR220027_V107/Vietnam/2022	OR220028_V111/Vietnam/2022	OR220023_V194/Vietnam/2022	OR220024_V196/Vietnam/2022	OR220029_S76/Thailand/2021	OR220030_G21/Thailand/2021	MN882007.1 B210/China/ZJ/2018	MN882009.1 B194/China/GZ/2019	KX599353.1 HUN/2012/135	MN882010.1 B507/China/ZJ/2019	MN882008.1 B091/China/GZ/2018	MT894143.1 Canine astrovirus isolate PVNRTVU2020 INDIA 2020	MF973500.1 CHN/2017/44	MN882001.1 B196/China/GZ/2019	MN882002.1 B179/China/GZ/2019	MN882003.1 B239/China/ZJ/2019	MF973501.1 CHN/2017/58	MN881999.1 B256/China/ZJ/2019	MN882000.1 B290/China/ZJ/2019	KX599350.1 HUN/2012/6	NC 026814.1 Gillingham/2012/UK	MN882004.1 B363/China/ZJ/2019	MN882005.1 B234/China/AH/2019	MN882006.1 B157/China/HLJ/2019	MK026166.1 Canine astrovirus isolate DF-BC15-CAV-AUS-2017	MT078247.1 Canine astrovirus isolate MN1-USA/ORF/2017	MT078248.1 Canine astrovirus isolate MN2-USA/2017	KX599351.1 HUN/2012/115	KX599352.1 HUN/2012/126
KX599349.1 HUN/20+A5:A3912/2	ID	0.95	0.895	0.943	0.944	0.944	0.944	0.942	0.942	0.943	0.941	0.894	0.948	0.948	0.954	0.946	0.944	0.952	0.885	0.885	0.883	0.884	0.878	0.884	0.884	0.904	0.895	0.873	0.873	0.872	0.874	0.876	0.873	0.878	0.747
KP404150.1 Lincoln/2012/UK	0.95	ID	0.877	0.938	0.937	0.939	0.939	0.937	0.936	0.937	0.934	0.89	0.942	0.941	0.928	0.941	0.942	0.947	0.877	0.875	0.875	0.875	0.868	0.876	0.876	0.883	0.877	0.868	0.868	0.872	0.867	0.88	0.877	0.869	0.751
KP404149.1 Gillingham/2012/UK	0.895	0.877	ID	0.881	0.88	0.881	0.881	0.88	0.881	0.88	0.885	0.879	0.884	0.886	0.897	0.882	0.88	0.881	0.877	0.877	0.875	0.876	0.87	0.875	0.875	0.964	1	0.948	0.947	0.947	0.946	0.896	0.893	0.881	0.753
OR220025_V138/Vietnam/2022	0.943	0.938	0.881	ID	0.976	0.977	0.977	0.97	0.969	0.967	0.961	0.907	0.981	0.977	0.926	0.973	0.968	0.963	0.904	0.903	0.901	0.903	0.895	0.901	0.901	0.894	0.881	0.896	0.897	0.889	0.886	0.875	0.875	0.877	0.749
OR220022_V91/Vietnam/2022	0.944	0.937	0.88	0.976	ID	0.974	0.974	0.968	0.963	0.978	0.96	0.905	0.981	0.98	0.926	0.971	0.97	0.963	0.9	0.906	0.901	0.9	0.897	0.901	0.901	0.894	0.88	0.891	0.897	0.892	0.889	0.876	0.874	0.877	0.748
OR220026_V98/Vietnam/2022	0.944	0.939	0.881	0.977	0.974	ID	1	0.966	0.97	0.965	0.962	0.908	0.979	0.975	0.927	0.974	0.966	0.964	0.904	0.901	0.9	0.902	0.894	0.9	0.9	0.896	0.881	0.894	0.894	0.888	0.889	0.875	0.873	0.877	0.747
OR220027_V107/Vietnam/2022	0.944	0.939	0.881	0.977	0.974	1	ID	0.966	0.97	0.965	0.962	0.908	0.979	0.975	0.927	0.974	0.966	0.964	0.904	0.901	0.9	0.902	0.894	0.9	0.9	0.896	0.881	0.894	0.894	0.888	0.889	0.875	0.873	0.877	0.747
OR220028_V111/Vietnam/2022	0.942	0.937	0.88	0.97	0.968	0.966	0.966	ID	0.968	0.97	0.963	0.907	0.973	0.97	0.924	0.966	0.965	0.96	0.902	0.903	0.903	0.9	0.894	0.902	0.902	0.894	0.88	0.891	0.895	0.89	0.888	0.876	0.874	0.877	0.75
OR220023_V194/Vietnam/2022	0.942	0.936	0.881	0.969	0.963	0.97	0.97	0.968	ID	0.965	0.962	0.907	0.968	0.967	0.923	0.967	0.964	0.959	0.904	0.902	0.902	0.904	0.896	0.901	0.901	0.894	0.881	0.893	0.893	0.887	0.888	0.876	0.876	0.878	0.745
OR220024_V196/Vietnam/2022	0.943	0.937	0.88	0.967	0.978	0.965	0.965	0.97	0.965	ID	0.961	0.904	0.972	0.975	0.923	0.966	0.965	0.959	0.897	0.904	0.899	0.898	0.895	0.899	0.899	0.894	0.88	0.89	0.894	0.889	0.887	0.876	0.874	0.874	0.747
OR220029_S76/Thailand/2021	0.941	0.934	0.885	0.961	0.96	0.962	0.962	0.963	0.962	0.961	ID	0.911	0.964	0.965	0.922	0.961	0.96	0.958	0.902	0.9	0.901	0.902	0.893	0.899	0.899	0.895	0.885	0.894	0.894	0.891	0.891	0.877	0.875	0.876	0.749
OR220030_G21/Thailand/2021	0.894	0.89	0.879	0.907	0.905	0.908	0.908	0.907	0.907	0.904	0.911	ID	0.908	0.91	0.897	0.907	0.906	0.911	0.887	0.89	0.888	0.888	0.881	0.885	0.885	0.884	0.879	0.891	0.891	0.887	0.886	0.888	0.886	0.872	0.748
MN882007.1 B210/China/ZJ/2018	0.948	0.942	0.884	0.981	0.981	0.979	0.979	0.973	0.968	0.972	0.964	0.908	ID	0.981	0.929	0.976	0.975	0.967	0.903	0.904	0.902	0.902	0.896	0.904	0.904	0.896	0.884	0.894	0.897	0.895	0.891	0.877	0.875	0.88	0.749
MN882009.1 B194/China/GZ/2019	0.948	0.941	0.886	0.977	0.98	0.975	0.975	0.97	0.967	0.975	0.965	0.91	0.981	ID	0.928	0.976	0.971	0.967	0.906	0.912	0.906	0.904	0.904	0.906	0.906	0.899	0.886	0.896	0.899	0.894	0.892	0.877	0.873	0.88	0.749
KX599353.1 HUN/2012/135	0.954	0.928	0.897	0.926	0.926	0.927	0.927	0.924	0.923	0.923	0.922	0.897	0.929	0.928	ID	0.927	0.925	0.934	0.889	0.887	0.885	0.887	0.881	0.888	0.888	0.894	0.897	0.875	0.875	0.873	0.876	0.874	0.872	0.882	0.753
MN882010.1 B507/China/ZJ/2019	0.946	0.941	0.882	0.973	0.971	0.974	0.974	0.966	0.967	0.966	0.961	0.907	0.976	0.976	0.927	ID	0.975	0.967	0.903	0.901	0.901	0.901	0.895	0.903	0.903	0.895	0.882	0.894	0.894	0.892	0.89	0.878	0.875	0.878	0.748
MN882008.1 B091/China/GZ/2018	0.944	0.942	0.88	0.968	0.97	0.966	0.966	0.965	0.964	0.965	0.96	0.906	0.975	0.971	0.925	0.975	ID	0.962	0.898	0.897	0.897	0.897	0.89	0.9	0.9	0.893	0.88	0.889	0.891	0.909	0.886	0.878	0.875	0.876	0.745
MT894143.1 Canine astrovirus isolate PVNRTVU2020 INDIA 2020	0.952	0.947	0.881	0.963	0.963	0.964	0.964	0.96	0.959	0.959	0.958	0.911	0.967	0.967	0.934	0.967	0.962	ID	0.9	0.896	0.897	0.899	0.89	0.899	0.899	0.893	0.881	0.89	0.89	0.886	0.887	0.877	0.873	0.881	0.749
MF973500.1 CHN/2017/44	0.885	0.877	0.877	0.904	0.9	0.904	0.904	0.902	0.904	0.897	0.902	0.887	0.903	0.906	0.889	0.903	0.898	0.9	ID	0.976	0.976	0.979	0.969	0.978	0.978	0.88	0.877	0.893	0.89	0.885	0.883	0.865	0.865	0.887	0.769
MN882001.1 B196/China/GZ/2019	0.885	0.875	0.877	0.903	0.906	0.901	0.901	0.903	0.902	0.904	0.9	0.89	0.904	0.912	0.887	0.901	0.897	0.896	0.976	ID	0.987	0.984	0.982	0.975	0.975	0.879	0.877	0.888	0.89	0.884	0.883	0.863	0.861	0.885	0.771
MN882002.1 B179/China/GZ/2019	0.883	0.875	0.875	0.901	0.901	0.9	0.9	0.903	0.902	0.899	0.901	0.888	0.902	0.906	0.885	0.901	0.897	0.897	0.976	0.987	ID	0.988	0.977	0.974	0.974	0.878	0.875	0.889	0.889	0.884	0.882	0.864	0.863	0.885	0.769
MN882003.1 B239/China/ZJ/2019	0.884	0.875	0.876	0.903	0.9	0.902	0.902	0.9	0.904	0.898	0.902	0.888	0.902	0.904	0.887	0.901	0.897	0.899	0.979	0.984	0.988	ID	0.975	0.973	0.973	0.879	0.876	0.892	0.89	0.884	0.882	0.865	0.864	0.886	0.768
MF973501.1 CHN/2017/58	0.878	0.868	0.87	0.895	0.897	0.894	0.894	0.894	0.896	0.895	0.893	0.881	0.896	0.904	0.881	0.895	0.89	0.89	0.969	0.982	0.977	0.975	ID	0.966	0.966	0.872	0.87	0.881	0.882	0.877	0.876	0.857	0.855	0.878	0.762
MN881999.1 B256/China/ZJ/2019	0.884	0.876	0.875	0.901	0.901	0.9	0.9	0.902	0.901	0.899	0.899	0.885	0.904	0.906	0.888	0.903	0.9	0.899	0.978	0.975	0.974	0.973	0.966	ID	1	0.876	0.875	0.889	0.888	0.887	0.884	0.865	0.863	0.884	0.77
MN882000.1 B290/China/ZJ/2019	0.884	0.876	0.875	0.901	0.901	0.9	0.9	0.902	0.901	0.899	0.899	0.885	0.904	0.906	0.888	0.903	0.9	0.899	0.978	0.975	0.974	0.973	0.966	1	ID	0.876	0.875	0.889	0.888	0.887	0.884	0.865	0.863	0.884	0.77
KX599350.1 HUN/2012/6	0.904	0.883	0.964	0.894	0.894	0.896	0.896	0.894	0.894	0.894	0.895	0.884	0.896	0.899	0.894	0.895	0.893	0.893	0.88	0.879	0.878	0.879	0.872	0.876	0.876	ID	0.964	0.937	0.938	0.936	0.937	0.882	0.879	0.889	0.75
NC 026814.1 Gillingham/2012/UK	0.895	0.877	1	0.881	0.88	0.881	0.881	0.88	0.881	0.88	0.885	0.879	0.884	0.886	0.897	0.882	0.88	0.881	0.877	0.877	0.875	0.876	0.87	0.875	0.875	0.964	ID	0.948	0.947	0.947	0.946	0.896	0.893	0.881	0.753
MN882004.1 B363/China/ZJ/2019	0.873	0.868	0.948	0.896	0.891	0.894	0.894	0.891	0.893	0.89	0.894	0.891	0.894	0.896	0.875	0.894	0.889	0.89	0.893	0.888	0.889	0.892	0.881	0.889	0.889	0.937	0.948	ID	0.984	0.973	0.957	0.891	0.89	0.88	0.755
MN882005.1 B234/China/AH/2019	0.873	0.868	0.947	0.897	0.897	0.894	0.894	0.895	0.893	0.894	0.894	0.891	0.897	0.899	0.875	0.894	0.891	0.89	0.89	0.89	0.889	0.89	0.882	0.888	0.888	0.938	0.947	0.984	ID	0.974	0.958	0.893	0.89	0.88	0.755
MN882006.1 B157/China/HLJ/2019	0.872	0.872	0.947	0.889	0.892	0.888	0.888	0.89	0.887	0.889	0.891	0.887	0.895	0.894	0.873	0.892	0.909	0.886	0.885	0.884	0.884	0.884	0.877	0.887	0.887	0.936	0.947	0.973	0.974	ID	0.955	0.893	0.89	0.88	0.754
MK026166.1 Canine astrovirus isolate DF-BC15-CAV-AUS-2017	0.874	0.867	0.946	0.886	0.889	0.889	0.889	0.888	0.888	0.887	0.891	0.886	0.891	0.892	0.876	0.89	0.886	0.887	0.883	0.883	0.882	0.882	0.876	0.884	0.884	0.937	0.946	0.957	0.958	0.955	ID	0.892	0.889	0.878	0.75
MT078247.1 Canine astrovirus isolate MN1-USA/ORF/2017	0.876	0.88	0.896	0.875	0.876	0.875	0.875	0.876	0.876	0.876	0.877	0.888	0.877	0.877	0.874	0.878	0.878	0.877	0.865	0.863	0.864	0.865	0.857	0.865	0.865	0.882	0.896	0.891	0.893	0.893	0.892	ID	0.95	0.856	0.742
MT078248.1 Canine astrovirus isolate MN2-USA/2017	0.873	0.877	0.893	0.875	0.874	0.873	0.873	0.874	0.876	0.874	0.875	0.886	0.875	0.873	0.872	0.875	0.875	0.873	0.865	0.861	0.863	0.864	0.855	0.863	0.863	0.879	0.893	0.89	0.89	0.89	0.889	0.95	ID	0.853	0.74
KX599351.1 HUN/2012/115	0.878	0.869	0.881	0.877	0.877	0.877	0.877	0.877	0.878	0.874	0.876	0.872	0.88	0.88	0.882	0.878	0.876	0.881	0.887	0.885	0.885	0.886	0.878	0.884	0.884	0.889	0.881	0.88	0.88	0.88	0.878	0.856	0.853	ID	0.758
KX599352.1 HUN/2012/126	0.747	0.751	0.753	0.749	0.748	0.747	0.747	0.75	0.745	0.747	0.749	0.748	0.749	0.749	0.753	0.748	0.745	0.749	0.769	0.771	0.769	0.768	0.762	0.77	0.77	0.75	0.753	0.755	0.755	0.754	0.75	0.742	0.74	0.758	ID

## Sheet: CDS aa
Sequence Identity Matrix
Seq->	KX599349.1 HUN/2012/2	KP404150.1 Lincoln/2012/UK	KP404149.1 Gillingham/2012/UK	OR220025_V138/Vietnam/2022	OR220022_V91/Vietnam/2022	OR220026_V98/Vietnam/2022	OR220027_V107/Vietnam/2022	OR220028_V111/Vietnam/2022	OR220023_V194/Vietnam/2022	OR220024_V196/Vietnam/2022	OR220029_S76/Thailand/2021	OR220030_G21/Thailand/2021	MN882007.1 B210/China/ZJ/2018	MN882009.1 B194/China/GZ/2019	KX599353.1 HUN/2012/135	MN882010.1 B507/China/ZJ/2019	MN882008.1 B091/China/GZ/2018	MT894143.1 Canine astrovirus isolate PVNRTVU2020 INDIA 2020	MF973500.1 CHN/2017/44	MN882001.1 B196/China/GZ/2019	MN882002.1 B179/China/GZ/2019	MN882003.1 B239/China/ZJ/2019	MF973501.1 CHN/2017/58	MN881999.1 B256/China/ZJ/2019	MN882000.1 B290/China/ZJ/2019	KX599350.1 HUN/2012/6	NC 026814.1 Gillingham/2012/UK	MN882004.1 B363/China/ZJ/2019	MN882005.1 B234/China/AH/2019	MN882006.1 B157/China/HLJ/2019	MK026166.1 Canine astrovirus isolate DF-BC15-CAV-AUS-2017	MT078247.1 Canine astrovirus isolate MN1-USA/ORF/2017	MT078248.1 Canine astrovirus isolate MN2-USA/2017	KX599351.1 HUN/2012/115	KX599352.1 HUN/2012/126
KX599349.1 HUN/20+A5:A3912/2	ID	0.934	0.802	0.923	0.927	0.923	0.923	0.919	0.91	0.926	0.916	0.819	0.929	0.927	0.908	0.929	0.93	0.936	0.8	0.798	0.798	0.801	0.791	0.798	0.798	0.844	0.802	0.79	0.788	0.793	0.793	0.797	0.791	0.793	0.674
KP404150.1 Lincoln/2012/UK	0.934	ID	0.807	0.93	0.935	0.934	0.934	0.929	0.919	0.935	0.923	0.833	0.94	0.937	0.886	0.937	0.936	0.946	0.803	0.799	0.799	0.8	0.793	0.801	0.801	0.827	0.807	0.803	0.801	0.807	0.803	0.811	0.802	0.801	0.682
KP404149.1 Gillingham/2012/UK	0.802	0.807	ID	0.801	0.805	0.804	0.804	0.801	0.801	0.807	0.813	0.805	0.805	0.806	0.803	0.803	0.806	0.805	0.799	0.796	0.798	0.799	0.79	0.793	0.793	0.942	1	0.929	0.925	0.933	0.924	0.853	0.847	0.797	0.682
OR220025_V138/Vietnam/2022	0.923	0.93	0.801	ID	0.977	0.971	0.971	0.956	0.942	0.957	0.937	0.831	0.984	0.968	0.882	0.965	0.963	0.949	0.81	0.811	0.812	0.811	0.803	0.814	0.814	0.825	0.801	0.807	0.808	0.809	0.801	0.807	0.802	0.798	0.682
OR220022_V91/Vietnam/2022	0.927	0.935	0.805	0.977	ID	0.976	0.976	0.956	0.944	0.962	0.943	0.835	0.986	0.972	0.89	0.967	0.964	0.954	0.812	0.813	0.813	0.812	0.805	0.816	0.816	0.829	0.805	0.81	0.811	0.812	0.809	0.81	0.805	0.802	0.682
OR220026_V98/Vietnam/2022	0.923	0.934	0.804	0.971	0.976	ID	1	0.949	0.943	0.952	0.94	0.832	0.979	0.966	0.881	0.964	0.957	0.948	0.809	0.809	0.81	0.809	0.802	0.811	0.811	0.826	0.804	0.807	0.805	0.808	0.805	0.807	0.801	0.798	0.68
OR220027_V107/Vietnam/2022	0.923	0.934	0.804	0.971	0.976	1	ID	0.949	0.943	0.952	0.94	0.832	0.979	0.966	0.881	0.964	0.957	0.948	0.809	0.809	0.81	0.809	0.802	0.811	0.811	0.826	0.804	0.807	0.805	0.808	0.805	0.807	0.801	0.798	0.68
OR220028_V111/Vietnam/2022	0.919	0.929	0.801	0.956	0.956	0.949	0.949	ID	0.949	0.964	0.948	0.835	0.962	0.953	0.879	0.95	0.954	0.943	0.813	0.812	0.812	0.812	0.804	0.815	0.815	0.828	0.801	0.807	0.809	0.81	0.804	0.807	0.8	0.794	0.683
OR220023_V194/Vietnam/2022	0.91	0.919	0.801	0.942	0.944	0.943	0.943	0.949	ID	0.948	0.935	0.829	0.948	0.942	0.868	0.943	0.949	0.932	0.809	0.81	0.81	0.81	0.802	0.809	0.809	0.826	0.801	0.804	0.803	0.806	0.803	0.804	0.8	0.796	0.673
OR220024_V196/Vietnam/2022	0.926	0.935	0.807	0.957	0.962	0.952	0.952	0.964	0.948	ID	0.948	0.835	0.965	0.961	0.883	0.952	0.954	0.946	0.807	0.81	0.808	0.81	0.801	0.809	0.809	0.832	0.807	0.81	0.809	0.81	0.809	0.808	0.802	0.797	0.682
OR220029_S76/Thailand/2021	0.916	0.923	0.813	0.937	0.943	0.94	0.94	0.948	0.935	0.948	ID	0.824	0.947	0.948	0.873	0.94	0.941	0.941	0.81	0.81	0.812	0.814	0.804	0.812	0.812	0.829	0.813	0.815	0.812	0.816	0.815	0.814	0.808	0.795	0.678
OR220030_G21/Thailand/2021	0.819	0.833	0.805	0.831	0.835	0.832	0.832	0.835	0.829	0.835	0.824	ID	0.834	0.836	0.827	0.836	0.835	0.839	0.797	0.801	0.799	0.799	0.792	0.8	0.8	0.812	0.805	0.804	0.804	0.805	0.803	0.823	0.821	0.791	0.68
MN882007.1 B210/China/ZJ/2018	0.929	0.94	0.805	0.984	0.986	0.979	0.979	0.962	0.948	0.965	0.947	0.834	ID	0.976	0.887	0.971	0.969	0.958	0.812	0.812	0.812	0.812	0.805	0.816	0.816	0.828	0.805	0.81	0.813	0.813	0.806	0.81	0.804	0.802	0.683
MN882009.1 B194/China/GZ/2019	0.927	0.937	0.806	0.968	0.972	0.966	0.966	0.953	0.942	0.961	0.948	0.836	0.976	ID	0.882	0.966	0.962	0.955	0.811	0.812	0.812	0.811	0.805	0.813	0.813	0.832	0.806	0.812	0.812	0.812	0.808	0.807	0.8	0.802	0.682
KX599353.1 HUN/2012/135	0.908	0.886	0.803	0.882	0.89	0.881	0.881	0.879	0.868	0.883	0.873	0.827	0.887	0.882	ID	0.884	0.884	0.892	0.806	0.802	0.802	0.805	0.797	0.805	0.805	0.811	0.803	0.792	0.79	0.793	0.793	0.797	0.792	0.801	0.688
MN882010.1 B507/China/ZJ/2019	0.929	0.937	0.803	0.965	0.967	0.964	0.964	0.95	0.943	0.952	0.94	0.836	0.971	0.966	0.884	ID	0.971	0.955	0.811	0.81	0.811	0.81	0.804	0.813	0.813	0.829	0.803	0.808	0.808	0.81	0.806	0.808	0.801	0.798	0.678
MN882008.1 B091/China/GZ/2018	0.93	0.936	0.806	0.963	0.964	0.957	0.957	0.954	0.949	0.954	0.941	0.835	0.969	0.962	0.884	0.971	ID	0.953	0.808	0.806	0.807	0.807	0.799	0.808	0.808	0.83	0.806	0.805	0.808	0.816	0.805	0.812	0.803	0.798	0.674
MT894143.1 Canine astrovirus isolate PVNRTVU2020 INDIA 2020	0.936	0.946	0.805	0.949	0.954	0.948	0.948	0.943	0.932	0.946	0.941	0.839	0.958	0.955	0.892	0.955	0.953	ID	0.808	0.806	0.806	0.807	0.799	0.81	0.81	0.827	0.805	0.805	0.805	0.809	0.803	0.808	0.801	0.804	0.677
MF973500.1 CHN/2017/44	0.8	0.803	0.799	0.81	0.812	0.809	0.809	0.813	0.809	0.807	0.81	0.797	0.812	0.811	0.806	0.811	0.808	0.808	ID	0.966	0.966	0.966	0.956	0.972	0.972	0.798	0.799	0.804	0.802	0.805	0.795	0.786	0.787	0.816	0.726
MN882001.1 B196/China/GZ/2019	0.798	0.799	0.796	0.811	0.813	0.809	0.809	0.812	0.81	0.81	0.81	0.801	0.812	0.812	0.802	0.81	0.806	0.806	0.966	ID	0.988	0.984	0.975	0.967	0.967	0.795	0.796	0.802	0.799	0.801	0.793	0.786	0.784	0.818	0.734
MN882002.1 B179/China/GZ/2019	0.798	0.799	0.798	0.812	0.813	0.81	0.81	0.812	0.81	0.808	0.812	0.799	0.812	0.812	0.802	0.811	0.807	0.806	0.966	0.988	ID	0.989	0.977	0.966	0.966	0.796	0.798	0.803	0.799	0.802	0.795	0.789	0.785	0.819	0.73
MN882003.1 B239/China/ZJ/2019	0.801	0.8	0.799	0.811	0.812	0.809	0.809	0.812	0.81	0.81	0.814	0.799	0.812	0.811	0.805	0.81	0.807	0.807	0.966	0.984	0.989	ID	0.973	0.964	0.964	0.798	0.799	0.803	0.801	0.805	0.798	0.79	0.788	0.82	0.729
MF973501.1 CHN/2017/58	0.791	0.793	0.79	0.803	0.805	0.802	0.802	0.804	0.802	0.801	0.804	0.792	0.805	0.805	0.797	0.804	0.799	0.799	0.956	0.975	0.977	0.973	ID	0.955	0.955	0.789	0.79	0.797	0.793	0.794	0.789	0.779	0.778	0.808	0.723
MN881999.1 B256/China/ZJ/2019	0.798	0.801	0.793	0.814	0.816	0.811	0.811	0.815	0.809	0.809	0.812	0.8	0.816	0.813	0.805	0.813	0.808	0.81	0.972	0.967	0.966	0.964	0.955	ID	1	0.791	0.793	0.802	0.798	0.801	0.794	0.787	0.785	0.818	0.73
MN882000.1 B290/China/ZJ/2019	0.798	0.801	0.793	0.814	0.816	0.811	0.811	0.815	0.809	0.809	0.812	0.8	0.816	0.813	0.805	0.813	0.808	0.81	0.972	0.967	0.966	0.964	0.955	1	ID	0.791	0.793	0.802	0.798	0.801	0.794	0.787	0.785	0.818	0.73
KX599350.1 HUN/2012/6	0.844	0.827	0.942	0.825	0.829	0.826	0.826	0.828	0.826	0.832	0.829	0.812	0.828	0.832	0.811	0.829	0.83	0.827	0.798	0.795	0.796	0.798	0.789	0.791	0.791	ID	0.942	0.892	0.89	0.895	0.891	0.818	0.811	0.8	0.677
NC 026814.1 Gillingham/2012/UK	0.802	0.807	1	0.801	0.805	0.804	0.804	0.801	0.801	0.807	0.813	0.805	0.805	0.806	0.803	0.803	0.806	0.805	0.799	0.796	0.798	0.799	0.79	0.793	0.793	0.942	ID	0.929	0.925	0.933	0.924	0.853	0.847	0.797	0.682
MN882004.1 B363/China/ZJ/2019	0.79	0.803	0.929	0.807	0.81	0.807	0.807	0.807	0.804	0.81	0.815	0.804	0.81	0.812	0.792	0.808	0.805	0.805	0.804	0.802	0.803	0.803	0.797	0.802	0.802	0.892	0.929	ID	0.987	0.975	0.936	0.854	0.849	0.804	0.686
MN882005.1 B234/China/AH/2019	0.788	0.801	0.925	0.808	0.811	0.805	0.805	0.809	0.803	0.809	0.812	0.804	0.813	0.812	0.79	0.808	0.808	0.805	0.802	0.799	0.799	0.801	0.793	0.798	0.798	0.89	0.925	0.987	ID	0.975	0.935	0.85	0.845	0.802	0.687
MN882006.1 B157/China/HLJ/2019	0.793	0.807	0.933	0.809	0.812	0.808	0.808	0.81	0.806	0.81	0.816	0.805	0.813	0.812	0.793	0.81	0.816	0.809	0.805	0.801	0.802	0.805	0.794	0.801	0.801	0.895	0.933	0.975	0.975	ID	0.936	0.857	0.852	0.807	0.689
MK026166.1 Canine astrovirus isolate DF-BC15-CAV-AUS-2017	0.793	0.803	0.924	0.801	0.809	0.805	0.805	0.804	0.803	0.809	0.815	0.803	0.806	0.808	0.793	0.806	0.805	0.803	0.795	0.793	0.795	0.798	0.789	0.794	0.794	0.891	0.924	0.936	0.935	0.936	ID	0.852	0.848	0.798	0.68
MT078247.1 Canine astrovirus isolate MN1-USA/ORF/2017	0.797	0.811	0.853	0.807	0.81	0.807	0.807	0.807	0.804	0.808	0.814	0.823	0.81	0.807	0.797	0.808	0.812	0.808	0.786	0.786	0.789	0.79	0.779	0.787	0.787	0.818	0.853	0.854	0.85	0.857	0.852	ID	0.922	0.785	0.676
MT078248.1 Canine astrovirus isolate MN2-USA/2017	0.791	0.802	0.847	0.802	0.805	0.801	0.801	0.8	0.8	0.802	0.808	0.821	0.804	0.8	0.792	0.801	0.803	0.801	0.787	0.784	0.785	0.788	0.778	0.785	0.785	0.811	0.847	0.849	0.845	0.852	0.848	0.922	ID	0.781	0.672
KX599351.1 HUN/2012/115	0.793	0.801	0.797	0.798	0.802	0.798	0.798	0.794	0.796	0.797	0.795	0.791	0.802	0.802	0.801	0.798	0.798	0.804	0.816	0.818	0.819	0.82	0.808	0.818	0.818	0.8	0.797	0.804	0.802	0.807	0.798	0.785	0.781	ID	0.714
KX599352.1 HUN/2012/126	0.674	0.682	0.682	0.682	0.682	0.68	0.68	0.683	0.673	0.682	0.678	0.68	0.683	0.682	0.688	0.678	0.674	0.677	0.726	0.734	0.73	0.729	0.723	0.73	0.73	0.677	0.682	0.686	0.687	0.689	0.68	0.676	0.672	0.714	ID

## Sheet: ORF2 nt
Sequence Identity Matrix
Seq->	KX599349.1 HUN/2012/2	KP404150.1 Lincoln/2012/UK	KP404149.1 Gillingham/2012/UK	OR220025_V138/Vietnam/2022	OR220022_V91/Vietnam/2022	OR220026_V98/Vietnam/2022	OR220027_V107/Vietnam/2022	OR220028_V111/Vietnam/2022	OR220023_V194/Vietnam/2022	OR220024_V196/Vietnam/2022	OR220029_S76/Thailand/2021	OR220030_G21/Thailand/2021	MN882007.1 B210/China/ZJ/2018	MN882009.1 B194/China/GZ/2019	KX599353.1 HUN/2012/135	MN882010.1 B507/China/ZJ/2019	MN882008.1 B091/China/GZ/2018	MT894143.1 PVNRTVU2020 INDIA 2020	MF973500.1 CHN/2017/44	MN882001.1 B196/China/GZ/2019	MN882002.1 B179/China/GZ/2019	MN882003.1 B239/China/ZJ/2019	MF973501.1 CHN/2017/58	MN881999.1 B256/China/ZJ/2019	MN882000.1 B290/China/ZJ/2019	KX599350.1 HUN/2012/6	MN882004.1 B363/China/ZJ/2019	MN882005.1 B234/China/AH/2019	MN882006.1 B157/China/HLJ/2019	MK026166.1 DF-BC15-CAV-AUS-2017	MT078247.1 MN1-USA/ORF/2017	MT078248.1 MN2-USA/2017	KX599351.1 HUN/2012/115	KX599352.1 HUN/2012/126
KX599349.1 HUN/2012/2	ID	0.958	0.764	0.938	0.939	0.938	0.938	0.935	0.928	0.938	0.932	0.811	0.943	0.941	0.922	0.943	0.945	0.958	0.782	0.78	0.779	0.781	0.773	0.782	0.782	0.806	0.756	0.757	0.761	0.757	0.78	0.78	0.76	0.733
KP404150.1 Lincoln/2012/UK	0.958	ID	0.764	0.941	0.943	0.943	0.943	0.939	0.932	0.941	0.932	0.816	0.948	0.945	0.905	0.943	0.945	0.96	0.779	0.774	0.774	0.775	0.768	0.778	0.778	0.788	0.759	0.758	0.765	0.759	0.784	0.782	0.765	0.737
KP404149.1 Gillingham/2012/UK	0.764	0.764	ID	0.766	0.768	0.767	0.767	0.766	0.763	0.768	0.778	0.762	0.769	0.772	0.767	0.767	0.77	0.762	0.753	0.75	0.752	0.754	0.744	0.75	0.75	0.949	0.94	0.939	0.946	0.933	0.828	0.83	0.76	0.741
OR220025_V138/Vietnam/2022	0.938	0.941	0.766	ID	0.983	0.985	0.985	0.962	0.957	0.964	0.949	0.808	0.989	0.976	0.89	0.975	0.973	0.953	0.789	0.787	0.787	0.787	0.78	0.79	0.79	0.792	0.766	0.768	0.77	0.764	0.787	0.788	0.756	0.73
OR220022_V91/Vietnam/2022	0.939	0.943	0.768	0.983	ID	0.985	0.985	0.963	0.957	0.963	0.95	0.809	0.99	0.977	0.894	0.975	0.973	0.954	0.791	0.787	0.787	0.787	0.781	0.792	0.792	0.792	0.768	0.77	0.774	0.768	0.788	0.79	0.758	0.733
OR220026_V98/Vietnam/2022	0.938	0.943	0.767	0.985	0.985	ID	1	0.963	0.958	0.963	0.95	0.809	0.99	0.977	0.891	0.973	0.971	0.953	0.79	0.787	0.787	0.788	0.781	0.791	0.791	0.792	0.767	0.769	0.772	0.766	0.786	0.79	0.757	0.733
OR220027_V107/Vietnam/2022	0.938	0.943	0.767	0.985	0.985	1	ID	0.963	0.958	0.963	0.95	0.809	0.99	0.977	0.891	0.973	0.971	0.953	0.79	0.787	0.787	0.788	0.781	0.791	0.791	0.792	0.767	0.769	0.772	0.766	0.786	0.79	0.757	0.733
OR220028_V111/Vietnam/2022	0.935	0.939	0.766	0.962	0.963	0.963	0.963	ID	0.964	0.971	0.958	0.81	0.968	0.959	0.887	0.959	0.962	0.947	0.791	0.789	0.789	0.79	0.781	0.794	0.794	0.793	0.764	0.765	0.77	0.764	0.788	0.787	0.756	0.737
OR220023_V194/Vietnam/2022	0.928	0.932	0.763	0.957	0.957	0.958	0.958	0.964	ID	0.961	0.949	0.808	0.961	0.956	0.878	0.957	0.964	0.941	0.791	0.791	0.79	0.791	0.783	0.791	0.791	0.789	0.764	0.765	0.768	0.762	0.784	0.788	0.756	0.729
OR220024_V196/Vietnam/2022	0.938	0.941	0.768	0.964	0.963	0.963	0.963	0.971	0.961	ID	0.957	0.809	0.97	0.965	0.889	0.96	0.963	0.947	0.786	0.784	0.784	0.785	0.778	0.788	0.788	0.795	0.766	0.767	0.77	0.767	0.787	0.787	0.753	0.732
OR220029_S76/Thailand/2021	0.932	0.932	0.778	0.949	0.95	0.95	0.95	0.958	0.949	0.957	ID	0.798	0.956	0.954	0.882	0.949	0.952	0.942	0.789	0.786	0.789	0.79	0.781	0.789	0.789	0.793	0.771	0.771	0.776	0.772	0.792	0.794	0.756	0.735
OR220030_G21/Thailand/2021	0.811	0.816	0.762	0.808	0.809	0.809	0.809	0.81	0.808	0.809	0.798	ID	0.809	0.809	0.817	0.809	0.81	0.818	0.75	0.755	0.753	0.754	0.746	0.752	0.752	0.768	0.761	0.763	0.762	0.761	0.823	0.827	0.746	0.731
MN882007.1 B210/China/ZJ/2018	0.943	0.948	0.769	0.989	0.99	0.99	0.99	0.968	0.961	0.97	0.956	0.809	ID	0.983	0.894	0.979	0.978	0.959	0.791	0.787	0.787	0.788	0.781	0.791	0.791	0.794	0.768	0.77	0.774	0.767	0.788	0.79	0.759	0.732
MN882009.1 B194/China/GZ/2019	0.941	0.945	0.772	0.976	0.977	0.977	0.977	0.959	0.956	0.965	0.954	0.809	0.983	ID	0.889	0.974	0.973	0.957	0.791	0.786	0.786	0.787	0.78	0.791	0.791	0.797	0.768	0.771	0.775	0.768	0.787	0.787	0.759	0.734
KX599353.1 HUN/2012/135	0.922	0.905	0.767	0.89	0.894	0.891	0.891	0.887	0.878	0.889	0.882	0.817	0.894	0.889	ID	0.893	0.895	0.906	0.789	0.785	0.784	0.787	0.78	0.789	0.789	0.773	0.76	0.76	0.764	0.76	0.781	0.783	0.762	0.746
MN882010.1 B507/China/ZJ/2019	0.943	0.943	0.767	0.975	0.975	0.973	0.973	0.959	0.957	0.96	0.949	0.809	0.979	0.974	0.893	ID	0.981	0.957	0.788	0.785	0.784	0.785	0.778	0.788	0.788	0.792	0.765	0.767	0.771	0.766	0.786	0.786	0.757	0.728
MN882008.1 B091/China/GZ/2018	0.945	0.945	0.77	0.973	0.973	0.971	0.971	0.962	0.964	0.963	0.952	0.81	0.978	0.973	0.895	0.981	ID	0.958	0.788	0.785	0.785	0.786	0.778	0.789	0.789	0.795	0.766	0.768	0.772	0.765	0.787	0.788	0.757	0.727
MT894143.1 PVNRTVU2020 INDIA 2020	0.958	0.96	0.762	0.953	0.954	0.953	0.953	0.947	0.941	0.947	0.942	0.818	0.959	0.957	0.906	0.957	0.958	ID	0.78	0.776	0.776	0.778	0.769	0.782	0.782	0.785	0.757	0.759	0.763	0.759	0.784	0.782	0.763	0.732
MF973500.1 CHN/2017/44	0.782	0.779	0.753	0.789	0.791	0.79	0.79	0.791	0.791	0.786	0.789	0.75	0.791	0.791	0.789	0.788	0.788	0.78	ID	0.973	0.971	0.971	0.962	0.98	0.98	0.749	0.754	0.755	0.757	0.746	0.754	0.76	0.775	0.787
MN882001.1 B196/China/GZ/2019	0.78	0.774	0.75	0.787	0.787	0.787	0.787	0.789	0.791	0.784	0.786	0.755	0.787	0.786	0.785	0.785	0.785	0.776	0.973	ID	0.992	0.99	0.981	0.969	0.969	0.748	0.75	0.749	0.753	0.743	0.753	0.756	0.774	0.791
MN882002.1 B179/China/GZ/2019	0.779	0.774	0.752	0.787	0.787	0.787	0.787	0.789	0.79	0.784	0.789	0.753	0.787	0.786	0.784	0.784	0.785	0.776	0.971	0.992	ID	0.992	0.981	0.967	0.967	0.749	0.749	0.75	0.753	0.744	0.755	0.757	0.774	0.788
MN882003.1 B239/China/ZJ/2019	0.781	0.775	0.754	0.787	0.787	0.788	0.788	0.79	0.791	0.785	0.79	0.754	0.788	0.787	0.787	0.785	0.786	0.778	0.971	0.99	0.992	ID	0.979	0.967	0.967	0.75	0.752	0.752	0.755	0.746	0.755	0.758	0.775	0.787
MF973501.1 CHN/2017/58	0.773	0.768	0.744	0.78	0.781	0.781	0.781	0.781	0.783	0.778	0.781	0.746	0.781	0.78	0.78	0.778	0.778	0.769	0.962	0.981	0.981	0.979	ID	0.958	0.958	0.741	0.742	0.742	0.745	0.737	0.745	0.75	0.763	0.779
MN881999.1 B256/China/ZJ/2019	0.782	0.778	0.75	0.79	0.792	0.791	0.791	0.794	0.791	0.788	0.789	0.752	0.791	0.791	0.789	0.788	0.789	0.782	0.98	0.969	0.967	0.967	0.958	ID	1	0.747	0.753	0.754	0.757	0.748	0.756	0.758	0.774	0.79
MN882000.1 B290/China/ZJ/2019	0.782	0.778	0.75	0.79	0.792	0.791	0.791	0.794	0.791	0.788	0.789	0.752	0.791	0.791	0.789	0.788	0.789	0.782	0.98	0.969	0.967	0.967	0.958	1	ID	0.747	0.753	0.754	0.757	0.748	0.756	0.758	0.774	0.79
KX599350.1 HUN/2012/6	0.806	0.788	0.949	0.792	0.792	0.792	0.792	0.793	0.789	0.795	0.793	0.768	0.794	0.797	0.773	0.792	0.795	0.785	0.749	0.748	0.749	0.75	0.741	0.747	0.747	ID	0.904	0.904	0.91	0.9	0.797	0.798	0.761	0.737
MN882004.1 B363/China/ZJ/2019	0.756	0.759	0.94	0.766	0.768	0.767	0.767	0.764	0.764	0.766	0.771	0.761	0.768	0.768	0.76	0.765	0.766	0.757	0.754	0.75	0.749	0.752	0.742	0.753	0.753	0.904	ID	0.995	0.984	0.943	0.826	0.827	0.762	0.747
MN882005.1 B234/China/AH/2019	0.757	0.758	0.939	0.768	0.77	0.769	0.769	0.765	0.765	0.767	0.771	0.763	0.77	0.771	0.76	0.767	0.768	0.759	0.755	0.749	0.75	0.752	0.742	0.754	0.754	0.904	0.995	ID	0.984	0.944	0.826	0.827	0.764	0.746
MN882006.1 B157/China/HLJ/2019	0.761	0.765	0.946	0.77	0.774	0.772	0.772	0.77	0.768	0.77	0.776	0.762	0.774	0.775	0.764	0.771	0.772	0.763	0.757	0.753	0.753	0.755	0.745	0.757	0.757	0.91	0.984	0.984	ID	0.944	0.828	0.83	0.768	0.75
MK026166.1 DF-BC15-CAV-AUS-2017	0.757	0.759	0.933	0.764	0.768	0.766	0.766	0.764	0.762	0.767	0.772	0.761	0.767	0.768	0.76	0.766	0.765	0.759	0.746	0.743	0.744	0.746	0.737	0.748	0.748	0.9	0.943	0.944	0.944	ID	0.827	0.827	0.758	0.734
MT078247.1 MN1-USA/ORF/2017	0.78	0.784	0.828	0.787	0.788	0.786	0.786	0.788	0.784	0.787	0.792	0.823	0.788	0.787	0.781	0.786	0.787	0.784	0.754	0.753	0.755	0.755	0.745	0.756	0.756	0.797	0.826	0.826	0.828	0.827	ID	0.943	0.744	0.717
MT078248.1 MN2-USA/2017	0.78	0.782	0.83	0.788	0.79	0.79	0.79	0.787	0.788	0.787	0.794	0.827	0.79	0.787	0.783	0.786	0.788	0.782	0.76	0.756	0.757	0.758	0.75	0.758	0.758	0.798	0.827	0.827	0.83	0.827	0.943	ID	0.746	0.712
KX599351.1 HUN/2012/115	0.76	0.765	0.76	0.756	0.758	0.757	0.757	0.756	0.756	0.753	0.756	0.746	0.759	0.759	0.762	0.757	0.757	0.763	0.775	0.774	0.774	0.775	0.763	0.774	0.774	0.761	0.762	0.764	0.768	0.758	0.744	0.746	ID	0.772
KX599352.1 HUN/2012/126	0.733	0.737	0.741	0.73	0.733	0.733	0.733	0.737	0.729	0.732	0.735	0.731	0.732	0.734	0.746	0.728	0.727	0.732	0.787	0.791	0.788	0.787	0.779	0.79	0.79	0.737	0.747	0.746	0.75	0.734	0.717	0.712	0.772	ID

## Sheet: ORF2 aa
Sequence Identity Matrix
Seq->	KX599349.1 HUN/2012/2	KP404150.1 Lincoln/2012/UK	KP404149.1 Gillingham/2012/UK	OR220025_V138/Vietnam/2022	OR220022_V91/Vietnam/2022	OR220026_V98/Vietnam/2022	OR220027_V107/Vietnam/2022	OR220028_V111/Vietnam/2022	OR220023_V194/Vietnam/2022	OR220024_V196/Vietnam/2022	OR220029_S76/Thailand/2021	OR220030_G21/Thailand/2021	MN882007.1 B210/China/ZJ/2018	MN882009.1 B194/China/GZ/2019	KX599353.1 HUN/2012/135	MN882010.1 B507/China/ZJ/2019	MN882008.1 B091/China/GZ/2018	MT894143.1 PVNRTVU2020 INDIA 2020	MF973500.1 CHN/2017/44	MN882001.1 B196/China/GZ/2019	MN882002.1 B179/China/GZ/2019	MN882003.1 B239/China/ZJ/2019	MF973501.1 CHN/2017/58	MN881999.1 B256/China/ZJ/2019	MN882000.1 B290/China/ZJ/2019	KX599350.1 HUN/2012/6	MN882004.1 B363/China/ZJ/2019	MN882005.1 B234/China/AH/2019	MN882006.1 B157/China/HLJ/2019	MK026166.1 DF-BC15-CAV-AUS-2017	MT078247.1 MN1-USA/ORF/2017	MT078248.1 MN2-USA/2017	KX599351.1 HUN/2012/115	KX599352.1 HUN/2012/126
KX599349.1 HUN/2012/2	ID	0.962	0.748	0.939	0.942	0.937	0.937	0.93	0.923	0.93	0.933	0.801	0.945	0.939	0.947	0.945	0.948	0.961	0.782	0.775	0.776	0.778	0.762	0.779	0.779	0.766	0.736	0.735	0.741	0.733	0.775	0.772	0.734	0.704
KP404150.1 Lincoln/2012/UK	0.962	ID	0.742	0.934	0.937	0.934	0.934	0.934	0.921	0.928	0.928	0.801	0.943	0.939	0.928	0.938	0.936	0.962	0.78	0.773	0.774	0.777	0.761	0.776	0.776	0.755	0.733	0.734	0.74	0.732	0.774	0.767	0.74	0.706
KP404149.1 Gillingham/2012/UK	0.748	0.742	ID	0.742	0.743	0.744	0.744	0.743	0.741	0.745	0.746	0.74	0.746	0.745	0.751	0.743	0.745	0.742	0.719	0.712	0.717	0.717	0.702	0.718	0.718	0.976	0.924	0.924	0.932	0.913	0.776	0.778	0.732	0.698
OR220025_V138/Vietnam/2022	0.939	0.934	0.742	ID	0.975	0.981	0.981	0.94	0.941	0.943	0.937	0.795	0.985	0.974	0.901	0.975	0.963	0.957	0.792	0.785	0.786	0.788	0.774	0.789	0.789	0.756	0.747	0.749	0.751	0.736	0.782	0.776	0.733	0.703
OR220022_V91/Vietnam/2022	0.942	0.937	0.743	0.975	ID	0.979	0.979	0.94	0.938	0.942	0.936	0.796	0.987	0.979	0.909	0.973	0.963	0.958	0.793	0.786	0.787	0.789	0.777	0.791	0.791	0.755	0.744	0.749	0.751	0.744	0.782	0.776	0.733	0.707
OR220026_V98/Vietnam/2022	0.937	0.934	0.744	0.981	0.979	ID	1	0.941	0.944	0.942	0.938	0.797	0.988	0.979	0.9	0.974	0.959	0.958	0.793	0.788	0.789	0.792	0.777	0.791	0.791	0.756	0.751	0.755	0.757	0.744	0.783	0.774	0.734	0.708
OR220027_V107/Vietnam/2022	0.937	0.934	0.744	0.981	0.979	1	ID	0.941	0.944	0.942	0.938	0.797	0.988	0.979	0.9	0.974	0.959	0.958	0.793	0.788	0.789	0.792	0.777	0.791	0.791	0.756	0.751	0.755	0.757	0.744	0.783	0.774	0.734	0.708
OR220028_V111/Vietnam/2022	0.93	0.934	0.743	0.94	0.94	0.941	0.941	ID	0.946	0.964	0.949	0.789	0.947	0.944	0.9	0.943	0.944	0.947	0.79	0.785	0.788	0.789	0.774	0.792	0.792	0.754	0.747	0.747	0.752	0.743	0.779	0.773	0.722	0.708
OR220023_V194/Vietnam/2022	0.923	0.921	0.741	0.941	0.938	0.944	0.944	0.946	ID	0.946	0.937	0.798	0.946	0.942	0.887	0.941	0.957	0.942	0.791	0.789	0.792	0.793	0.778	0.788	0.788	0.754	0.746	0.75	0.75	0.738	0.776	0.773	0.734	0.7
OR220024_V196/Vietnam/2022	0.93	0.928	0.745	0.943	0.942	0.942	0.942	0.964	0.946	ID	0.948	0.793	0.951	0.948	0.897	0.944	0.946	0.942	0.785	0.781	0.784	0.785	0.77	0.785	0.785	0.759	0.75	0.752	0.753	0.741	0.778	0.774	0.722	0.703
OR220029_S76/Thailand/2021	0.933	0.928	0.746	0.937	0.936	0.938	0.938	0.949	0.937	0.948	ID	0.782	0.946	0.943	0.899	0.938	0.937	0.942	0.782	0.778	0.781	0.782	0.768	0.782	0.782	0.755	0.744	0.745	0.749	0.74	0.778	0.769	0.725	0.709
OR220030_G21/Thailand/2021	0.801	0.801	0.74	0.795	0.796	0.797	0.797	0.789	0.798	0.793	0.782	ID	0.8	0.796	0.804	0.795	0.8	0.811	0.742	0.745	0.745	0.748	0.732	0.744	0.744	0.74	0.739	0.741	0.739	0.73	0.827	0.831	0.721	0.708
MN882007.1 B210/China/ZJ/2018	0.945	0.943	0.746	0.985	0.987	0.988	0.988	0.947	0.946	0.951	0.946	0.8	ID	0.986	0.909	0.982	0.969	0.966	0.794	0.787	0.788	0.791	0.776	0.792	0.792	0.758	0.749	0.752	0.757	0.744	0.787	0.778	0.737	0.708
MN882009.1 B194/China/GZ/2019	0.939	0.939	0.745	0.974	0.979	0.979	0.979	0.944	0.942	0.948	0.943	0.796	0.986	ID	0.904	0.974	0.964	0.964	0.789	0.782	0.783	0.786	0.771	0.787	0.787	0.757	0.747	0.752	0.755	0.74	0.783	0.774	0.733	0.707
KX599353.1 HUN/2012/135	0.947	0.928	0.751	0.901	0.909	0.9	0.9	0.9	0.887	0.897	0.899	0.804	0.909	0.904	ID	0.91	0.91	0.929	0.79	0.783	0.784	0.787	0.773	0.789	0.789	0.751	0.739	0.739	0.743	0.74	0.778	0.781	0.737	0.723
MN882010.1 B507/China/ZJ/2019	0.945	0.938	0.743	0.975	0.973	0.974	0.974	0.943	0.941	0.944	0.938	0.795	0.982	0.974	0.91	ID	0.971	0.961	0.788	0.781	0.782	0.785	0.77	0.786	0.786	0.754	0.745	0.749	0.753	0.739	0.783	0.774	0.733	0.702
MN882008.1 B091/China/GZ/2018	0.948	0.936	0.745	0.963	0.963	0.959	0.959	0.944	0.957	0.946	0.937	0.8	0.969	0.964	0.91	0.971	ID	0.957	0.788	0.783	0.785	0.787	0.772	0.785	0.785	0.758	0.74	0.746	0.747	0.738	0.779	0.776	0.732	0.7
MT894143.1 PVNRTVU2020 INDIA 2020	0.961	0.962	0.742	0.957	0.958	0.958	0.958	0.947	0.942	0.942	0.942	0.811	0.966	0.964	0.929	0.961	0.957	ID	0.793	0.785	0.787	0.789	0.773	0.79	0.79	0.755	0.74	0.744	0.746	0.739	0.784	0.773	0.737	0.712
MF973500.1 CHN/2017/44	0.782	0.78	0.719	0.792	0.793	0.793	0.793	0.79	0.791	0.785	0.782	0.742	0.794	0.789	0.79	0.788	0.788	0.793	ID	0.965	0.967	0.969	0.954	0.975	0.975	0.713	0.716	0.715	0.721	0.708	0.74	0.738	0.739	0.748
MN882001.1 B196/China/GZ/2019	0.775	0.773	0.712	0.785	0.786	0.788	0.788	0.785	0.789	0.781	0.778	0.745	0.787	0.782	0.783	0.781	0.783	0.785	0.965	ID	0.99	0.991	0.975	0.958	0.958	0.705	0.712	0.712	0.717	0.704	0.74	0.736	0.736	0.748
MN882002.1 B179/China/GZ/2019	0.776	0.774	0.717	0.786	0.787	0.789	0.789	0.788	0.792	0.784	0.781	0.745	0.788	0.783	0.784	0.782	0.785	0.787	0.967	0.99	ID	0.991	0.975	0.959	0.959	0.71	0.716	0.715	0.721	0.708	0.743	0.738	0.737	0.749
MN882003.1 B239/China/ZJ/2019	0.778	0.777	0.717	0.788	0.789	0.792	0.792	0.789	0.793	0.785	0.782	0.748	0.791	0.786	0.787	0.785	0.787	0.789	0.969	0.991	0.991	ID	0.976	0.961	0.961	0.71	0.717	0.717	0.722	0.709	0.743	0.738	0.737	0.749
MF973501.1 CHN/2017/58	0.762	0.761	0.702	0.774	0.777	0.777	0.777	0.774	0.778	0.77	0.768	0.732	0.776	0.771	0.773	0.77	0.772	0.773	0.954	0.975	0.975	0.976	ID	0.947	0.947	0.696	0.704	0.702	0.707	0.697	0.726	0.724	0.724	0.736
MN881999.1 B256/China/ZJ/2019	0.779	0.776	0.718	0.789	0.791	0.791	0.791	0.792	0.788	0.785	0.782	0.744	0.792	0.787	0.789	0.786	0.785	0.79	0.975	0.958	0.959	0.961	0.947	ID	1	0.711	0.713	0.713	0.718	0.705	0.742	0.734	0.737	0.747
MN882000.1 B290/China/ZJ/2019	0.779	0.776	0.718	0.789	0.791	0.791	0.791	0.792	0.788	0.785	0.782	0.744	0.792	0.787	0.789	0.786	0.785	0.79	0.975	0.958	0.959	0.961	0.947	1	ID	0.711	0.713	0.713	0.718	0.705	0.742	0.734	0.737	0.747
KX599350.1 HUN/2012/6	0.766	0.755	0.976	0.756	0.755	0.756	0.756	0.754	0.754	0.759	0.755	0.74	0.758	0.757	0.751	0.754	0.758	0.755	0.713	0.705	0.71	0.71	0.696	0.711	0.711	ID	0.917	0.915	0.923	0.904	0.767	0.774	0.732	0.693
MN882004.1 B363/China/ZJ/2019	0.736	0.733	0.924	0.747	0.744	0.751	0.751	0.747	0.746	0.75	0.744	0.739	0.749	0.747	0.739	0.745	0.74	0.74	0.716	0.712	0.716	0.717	0.704	0.713	0.713	0.917	ID	0.991	0.982	0.94	0.783	0.776	0.727	0.715
MN882005.1 B234/China/AH/2019	0.735	0.734	0.924	0.749	0.749	0.755	0.755	0.747	0.75	0.752	0.745	0.741	0.752	0.752	0.739	0.749	0.746	0.744	0.715	0.712	0.715	0.717	0.702	0.713	0.713	0.915	0.991	ID	0.982	0.941	0.783	0.775	0.73	0.714
MN882006.1 B157/China/HLJ/2019	0.741	0.74	0.932	0.751	0.751	0.757	0.757	0.752	0.75	0.753	0.749	0.739	0.757	0.755	0.743	0.753	0.747	0.746	0.721	0.717	0.721	0.722	0.707	0.718	0.718	0.923	0.982	0.982	ID	0.943	0.786	0.78	0.734	0.716
MK026166.1 DF-BC15-CAV-AUS-2017	0.733	0.732	0.913	0.736	0.744	0.744	0.744	0.743	0.738	0.741	0.74	0.73	0.744	0.74	0.74	0.739	0.738	0.739	0.708	0.704	0.708	0.709	0.697	0.705	0.705	0.904	0.94	0.941	0.943	ID	0.781	0.785	0.723	0.707
MT078247.1 MN1-USA/ORF/2017	0.775	0.774	0.776	0.782	0.782	0.783	0.783	0.779	0.776	0.778	0.778	0.827	0.787	0.783	0.778	0.783	0.779	0.784	0.74	0.74	0.743	0.743	0.726	0.742	0.742	0.767	0.783	0.783	0.786	0.781	ID	0.935	0.71	0.687
MT078248.1 MN2-USA/2017	0.772	0.767	0.778	0.776	0.776	0.774	0.774	0.773	0.773	0.774	0.769	0.831	0.778	0.774	0.781	0.774	0.776	0.773	0.738	0.736	0.738	0.738	0.724	0.734	0.734	0.774	0.776	0.775	0.78	0.785	0.935	ID	0.711	0.677
KX599351.1 HUN/2012/115	0.734	0.74	0.732	0.733	0.733	0.734	0.734	0.722	0.734	0.722	0.725	0.721	0.737	0.733	0.737	0.733	0.732	0.737	0.739	0.736	0.737	0.737	0.724	0.737	0.737	0.732	0.727	0.73	0.734	0.723	0.71	0.711	ID	0.723
KX599352.1 HUN/2012/126	0.704	0.706	0.698	0.703	0.707	0.708	0.708	0.708	0.7	0.703	0.709	0.708	0.708	0.707	0.723	0.702	0.7	0.712	0.748	0.748	0.749	0.749	0.736	0.747	0.747	0.693	0.715	0.714	0.716	0.707	0.687	0.677	0.723	ID
